# Supplementary material for: Multigene Assessment of the Species Boundaries and Sexual Status of the Basidiomycetous Yeasts Cryptococcus flavescens and C. terrestris (Tremellales)
Source: PLoS One. 2015 Mar 26;10(3):e0120400. doi: 10.1371/journal.pone.0120400 (PMC4374795; doi:10.1371/journal.pone.0120400)
Supplement: S1 Table — (XLS) [file pone.0120400.s007.xls]

## Sheet: Strain list
Table S1 – List of yeast strains used in this study and accessions numbers of relevant gene sequences generated
Strain	Collection number(s)*	Isolation source	Geographic origin	MLS loci							MAT genes		Mating type
				LSU	ITS	IGS	RPB1	TEF1α	STE20		STE3	SXI2
	Cryptococcus flavescens
CF01	CBS 4918; MUCL 30434; PYCC 6163	Leaves of Theobroma cacao	Paramaribo, Suriname	LK023712	LK023773	LK023836	LK023958	LK023897	LK024021		LK024076¥	ND	A2B?
CF02	CBS 4919; PYCC 6164	Leaves of Randia malleifera	Bogor, Indonesia	LK023713	LK023774	LK023837	LK023959	LK023898	LK024022		LK024077	LK024121	A2B11
CF04	CBS 5539; PYCC 6168	Zea mais (maize), infected with Ustilago maydis	France	LK023714	LK023775	LK023838	LK023960	LK023899	LK024024		LK024078	LK024122	A2B13
CF05	ML 3667; CBS 8359; PYCC 6165	Flower of Pachystachys riedeliana	Rio de Janeiro, Brazil	LK023715	LK023776	LK023839	LK023961	LK023900	LK024025		LK024111¥	LK024123	A1B12
CF08	CBS 9956; PYCC 6166	Gut of Ostrinia nubilalis (caterpillar)	Deutch-Jahrndorf, Austria	LK023716	LK023777	LK023840	LK023962	LK023901	LK024027		LK024079	LK024124	A2B2
CF09	PYCC 6499; CH 2.3134	Plant leaf	China	LK023717	LK023778	LK023841	LK023963	LK023902	LK024028		LK024080	LK024125	A2B6
CF10	PYCC 6500; CH 2.3223	Grass leaf	Hubei, China	LK023718	LK023779	LK023842	LK023964	LK023903	LK024029		LK024081	ND	A2B?
CF11	PYCC 6501; CH 2.3278	Plant leaf	Beijing, China	LK023719	LK023780	LK023843	LK023965	LK023904	LK024030		LK024082	LK024126	A2B8
CF14	NRRL Y-7372; CBS 6474; PYCC 6502	15% moist dent corn	Illinois, USA	LK023720	LK023781	LK023844	LK023966	LK023905	LK024032		LK024112¥	LK024127	A1B7
CF15	NRRL Y-7373; CBS 6476; PYCC 6503	15% moist dent corn	Illinois, USA	LK023721	LK023782	LK023845	LK023967	LK023906	LK024033		LK024083	LK024128	A2B1
CF16	NRRL Y-9573; PYCC 6504	Seawater	Palmer Peninsula, Antarctica	LK023722	LK023783	LK023846	LK023968	LK023907	LK024034		LK024084	LK024129	A2B1
CF17	NRRL YB-328; PYCC 6505	Soil	Unknown	LK023723	LK023784	LK023847	LK023969	LK023908	LK024035		LK024113¥	LK024130	A1B7
CF18	NRRL YB-602; PYCC 6506	Enzyme solution contaminant	Unknown	LK023724	LK023785	LK023848	LK023970	LK023909	LK024036		LK024085	LK024131	A2B1
CF20	CBS 6475; NRRL Y-7371; PYCC 4501	Wheat	USA	LK023725	LK023786	LK023849	LK023971	LK023910	LK024037		LK024086¥	LK024132	A2B1
CF22	CBS 942T; PYCC 5878T	Atmosphere	Tokyo, Japan	LK023726	LK023787	LK023850	LK023972	LK023911	LK024039		LK024087	LK024133	A2B1
CF23	CBS 12258; PYCC 6021	Shipping door on brewery	Alberta, Canada	LK023727	LK023788	LK023851	LK023973	LK023912	LK024040		LK024088	LK024134	A2B14
CF26	MUCL 53269; PYCC 6507	Hemolymph of Arge pagana larvae	Belvaux, Belgium	LK023728	LK023789	LK023852	LK023974	LK023913	LK024043		LK024089¥	LK024137	A2B9
CF27	MUCL 53016; PYCC 6508	Hemolymph of Arge pagana larvae	Belvaux, Belgium	LK023729	LK023790	LK023853	LK023975	LK023914	LK024044		LK024090¥	LK024135	A2B10
CF28	MUCL 53283; PYCC 6509	Digestive tube of Arge pagana larvae	Belvaux, Belgium	LK023730	LK023791	LK023854	LK023976	LK023915	LK024045		LK024091	LK024136	A2B10
CF29	MUCL 53930; PYCC 6510	Digestive tube of Arge pagana larvae	Belvaux, Belgium	LK023731	LK023792	LK023855	LK023977	LK023916	LK024046		LK024092	LK024138	A2B1
CF31	PYCC 6511; DS 259	Mopane tree	Botswana	LK023732	LK023793	LK023856	LK023978	LK023917	LK024048		LK024094¥	LK024139	A2B7
CF42	ZIM 641; PYCC 6208	Grape berries	Goriska Brda, Slovenia	LK023733	LK023794	LK023857	LK023979	LK023918	LK024056		LK024097	LK024140	A2B1
CF43	ZIM 667; PYCC 6209	Grape berries	Goriska Brda, Slovenia	LK023734	LK023795	LK023858	LK023980	LK023919	LK024057		LK024098	LK024141	A2B1
CF44	PYCC 4426	Soil	Estoril, Portugal	LK023735	LK023796	LK023859	LK023981	LK023920	LK024058		LK024117	LK024142	A1B4
CF46	PYCC 4748	Leaf of Quercus sp.	Setúbal, Portugal	LK023736	LK023797	LK023860	LK023982	LK023921	LK024060		LK024099	LK024143	A2B5
CF47	PYCC 4750	Wet leaves	Setúbal, Portugal	LK023737	LK023798	LK023861	LK023983	LK023922	LK024061		LK024118¥	LK024144	A1B4
CF48	PYCC 4788	Grasshoper	Portugal	LK023738	LK023799	LK023862	LK023984	LK023923	LK024062		LK024100	LK024145	A2B1
CF49	PYCC 5070	Unknown	Azores, Portugal	LK023739	LK023800	LK023863	LK023985	LK023924	LK024063		LK024101¥	ND	A2B?
CF51	PYCC 6304	Vineyard soil	Oeiras, Portugal	LK023740	LK023801	LK023864	LK023986	LK023925	LK024065		LK024103	LK024146	A2B3
CF52	PYCC 6305	Grapes	Oeiras, Portugal	LK023741	LK023802	LK023865	LK023987	LK023926	LK024066		LK024104	LK024147	A2B3
CF54	PYCC 6307	Leaf on lemon tree	Sintra, Portugal	LK023742	LK023803	LK023866	LK023988	LK023927	LK024067		LK024105	LK024148	A2B1
CF56	PYCC 6211	Leaves of Zea mays	Nordrhein-Westfalien, Germany	LK023743	LK023804	LK023867	LK023989	LK023928	LK024069		LK024106	ND	A2B?
CF57	PYCC 6210	Leaves of Zea mays	Nordrhein-Westfalien, Germany	LK023744	LK023805	LK023868	LK023990	LK023929	LK024070		LK024107	LK024149	A2B1
CF58	PYCC 4734	Grasshoper	Sintra, Portugal	LK023745	LK023806	LK023869	LK023991	LK023930	LK024071		LK024108¥	LK024150	A2B13
CF59	CBS 6473; PYCC 4500	Wheat	USA	LK023746	LK023807	LK023870	LK023992	LK023931	LK024072		LK024119¥	LK024151	A1B6
	Cryptococcus terrestris
CF07	CBS 8645; DBVPG 7166; PYCC 6172	Cerebro-spinal fluid, of male AIDS patient with meningitis	Island of Lesbos, Greece	LK023747	LK023808	LK023871	LK023993	LK023932	ND		ND	ND	(A2)§
CF24	UCD 06-666; PYCC 6512	Male olive fly, surface sterilized, smashed, plated on RBCA	California, USA	LK023748	LK023809	LK023872	LK023994	LK023933	LK024041		LK024114	ND	A1
CF30	PYCC 6513; DS 232	Mopane tree	Botswana	LK023749	LK023810	LK023873	LK023995	LK023934	LK024047		LK024093	ND	A2
CF34	PYCC 6514; DS 313	Mopane tree	Botswana	LK023750	LK023811	LK023874	LK023996	LK023935	LK024049		ND	ND	(A1)§
CF35	PYCC 6515; DS 314	Mopane tree	Botswana	LK023751	LK023812	LK023875	LK023997	LK023936	LK024050		ND	ND	(A1)§
CF36	PYCC 6516; DS 315	Mopane tree	Botswana	LK023752	LK023813	LK023876	LK023998	LK023937	LK024051		LK024115	ND	A1
CF37	PYCC 6517; DS 316	Mopane tree	Botswana	LK023753	LK023814	LK023877	LK023999	LK023938	LK024052		LK024095	ND	A2
CF38	PYCC 6518; DS 454	Mopane tree	Botswana	LK023754	LK023815	LK023878	LK024000	LK023939	LK024053		LK024096	ND	A2
CF39	PYCC 6519; DS 786	Mopane tree	Botswana	LK023755	LK023816	LK023879	LK024001	LK023940	LK024054		LK024116	ND	A1
CF40	CBS 10810T; NRRL Y-48451T; PYCC 6171T	Forest soil	Oklahoma, USA	LK023756	LK023817	LK023880	LK024002	LK023941	LK024055		ND	ND	(A1)§
CF41	PYCC 4671	Bark of Salyx sp. tree	Oeiras, Portugal	LK023757	LK023818	LK023881	LK024003	LK023942	ND		ND	ND	(A1)§
CF45	PYCC 4683	Litter	Setúbal, Portugal	LK023758	LK023819	LK023882	LK024004	LK023943	LK024059		ND	ND	ND
CF50	PYCC 6303	Vineyard soil	Oeiras, Portugal	LK023759	LK023820	LK023883	LK024005	LK023944	LK024064		LK024102	ND	A2
CF55	PYCC 5033	Unknown	Australia	LK023760	LK023821	LK023884	LK024006	LK023945	LK024068		ND	ND	ND
CF60	CBS 10811; PYCC 6520	Sawdust, timber factory	Rio Grande do Sul, Brazil	LK023761	LK023822	LK023885	LK024007	LK023946	LK024073		LK024109	ND	A2
CF61	CBS 10812; PYCC 6521	Pigeon droppings, timber factory	Rio Grande do Sul, Brazil	LK023762	LK023823	LK023886	LK024008	LK023947	LK024074		LK024120¥	ND	A1
CF62	CBS 10813; PYCC 6522	Forest soil	Oklahoma, USA	LK023763	LK023824	LK023887	LK024009	LK023948	LK024075		LK024110	ND	A2
	Cryptococcus baii
CF12	PYCC 6523T; CH 2.4051T	Apple leaf	Shandong, China	LK023766	LK023827	LK023890	LK024012	LK023951	LK024031		ND	ND
CF21	PYCC 5063	Soil	Azores, Portugal	LK023767	LK023828	LK023891	LK024013	LK023952	LK024038		ND	ND
CF25	UCD 76-106; PYCC 6524	Frozen fruit sample	California, USA	LK023768	LK023829	LK023892	LK024014	LK023953	LK024042		ND	ND
	Cryptococcus ruineniae
CF03	CBS 4926T; PYCC 6170T	Leaves of Jacquinia aurantiaca	Bogor, Indonesia	LK023764	LK023825	LK023888	LK024010	LK023949	LK024023		ND	ND
CF06	ML 3703; CBS 8372; PYCC 6169	Water collected from Quesnelia quesneliana	Coroa Grande, Brazil	LK023765	LK023826	LK023889	LK024011	LK023950	LK024026		ND	ND
	Cryptococcus aureus
	CBS 318T	Atmosphere	Japan	LK023771	LK023832	LK023895	LK024017	LK023956	LK024020		ND	ND
	Cryptococcus sp. CBS 8366
	CBS 8366; PYCC 6530	Water	Brazil	LK023770	LK023831	LK023894	LK024016	LK023955	LK024019		ND	ND
	Cryptococcus sp. CL66
	PYCC 6306	Lichen on tree trunk	Sintra, Portugal	LK023769	LK023830	LK023893	LK024015	LK023954	ND		ND	ND
	Cryptococcus laurentii
	CBS 139T	Palwine	Congo	LK023772	LK023833	LK023896	LK024018	LK023957	ND		ND	ND
	Cryptococcus amylolentus
	CBS 6039T	Insect larvae frass	South Africa								HM640222
	Cryptococcus gattii
	E566	Eucalyptus camaldulensis	Australia								AY710429
	WM276	Debris of Eucalyptus tereticornis	Australia								AY710430
	Cryptococcus neoformans var. grubii
	125.91	Cryptococcal meningitis patient	Tanzania								AF542528
	H99	Patient with Hodgkins lymphoma	USA								AF542529
	Cryptococcus neoformans var. neoformans
	JEC20	Serotype D a laboratory congenic strain									AF542530
	JEC21	Serotype D alpha laboratory congenic strain									AF542531
	Dioszegia cryoxerica
	CBS 10919T	Moss	Antarctica								JGI
	Kwoniella heveanensis
	CBS 569T	Sheet rubber	Indonesia								GU205379
	Kwoniella mangrovensis
	CBS 8507T	Seawater/Mangrove	Bahamas								HE997060
	Tremella mesenterica
	DSM 1558T	Fallen Alnus rubra	Canada								HM440938
	Trichosporon asahii var. asahii
	CBS 8904	Maize cobs	USA								JH925096
	Tsuchiyaea wingfieldii
	CBS 7118	Insect frass	South Africa								HM368524
* – PYCC, Portuguese Yeast Culture Collection (Portugal); NRRL, Agricultural Research Service Culture Collection (USA); CBS, Centraalbureau voor Schimmelcultures (The Netherlands), ZIM, Culture Collection of Industrial Microorganisms (Slovenia); MUCL, (Agro) Industrial Fungi & Yeasts Collection (Belgium); UCD, Phaff Yeast Culture Collection (USA); DS, Deborah Springer, Duke University (USA); CH, …
