# Supplementary material for: Multigene Assessment of the Species Boundaries and Sexual Status of the Basidiomycetous Yeasts Cryptococcus flavescens and C. terrestris (Tremellales)
Source: PLoS One. 2015 Mar 26;10(3):e0120400. doi: 10.1371/journal.pone.0120400 (PMC4374795; doi:10.1371/journal.pone.0120400)
Supplement: S2 Table — (XLS) [file pone.0120400.s008.xls]

## Sheet: Strain list
Table S2 – Accession numbers of LSU and ITS sequences* used in the phylogenetic analysis depicted in Fig. 1A
Species	Collection number	LSUa	ITSa
Auriculibuller fuscus	CBS 9647T	AF444762	NR_111084
Bandoniozyma aquatica	CBS 12527T	JN979992	NR_120001
Bandoniozyma complexa	CBS 11570T	GU321090	NR_111476
Bandoniozyma complexa	CBS 12531	FJ986613	JQ070069
Bandoniozyma fermentans	CBS 12398T	HM461720	HQ623541
Bandoniozyma glucofermentans	CBS 10381T	AY520334	NR_119978
Bandoniozyma noutii	CBS 8364T	AF444700	NR_111072
Bandoniozyma tunnelae	CBS 8024T	AF444715	NR_111074
Bandoniozyma visegradiensis	CBS 12505T	GU195658	NR_111591
Bullera hoabinhensis	JCM 10835T	AB193347	AB110695
Bullera japonica	CBS 2013T	AF444760	AF444666
Bullera pseudoalba	CBS 7227T	AF075504	NR_073231
Bullera unica	CBS 8290T	AF075524	NR_073256
Bulleromyces albus	CBS 501T	AF075500	AF444368
Cryptococcus anemochoreius	CBS 10258T	DQ384929	DQ830986
Cryptococcus cf. aureus	NRRL Y-30213	EF056309	EF056298
Cryptococcus cf. aureus	NRRL Y-30215	EF056310	EF056299
Cryptococcus fonsecae	EXF-4087T	LK023835	LK023835
Cryptococcus frias	CRUB 1303T	LK023834	LK023834
Cryptococcus mangalienesis	CBS 10870T	FJ008046	FJ008052
“Cryptococcus” nanyangensis	CBS 12474T	JN564592	JN564591
Cryptococcus nemorosus	CBS 9606T	AF472625	AF472628
Cryptococcus perniciosus	CBS 9605T	AF472624	AF472627
Cryptococcus rajasthanensis	CBS 10406T	AM262324	AM262325
Cryptococcus sp. CBS 8363	CBS 8363	AF444699	AF444390
Cryptococcus taeanensis	CBS 9742T	AY422719	AY686645
Papiliotrema bandonii	CBS 9107T	AF416642	NR_121465
* - Not included in Table S1; a – Sequences in bold were generated in this study.
