# Supplementary material for: Multigene Assessment of the Species Boundaries and Sexual Status of the Basidiomycetous Yeasts Cryptococcus flavescens and C. terrestris (Tremellales)
Source: PLoS One. 2015 Mar 26;10(3):e0120400. doi: 10.1371/journal.pone.0120400 (PMC4374795; doi:10.1371/journal.pone.0120400)
Supplement: S3 Table — (XLSX) [file pone.0120400.s009.xlsx]

## Sheet: Cr. flavescens
All strains					36 strains				Lineage 1					23 strains				Lineage 2					8 strains				Lineage 3					3 strains
	LSU+ITS	IGS	RPB1	TEF1	STE20					LSU+ITS	IGS	RPB1	TEF1	STE20					LSU+ITS	IGS	RPB1	TEF1	STE20					LSU+ITS	IGS	RPB1	TEF1	STE20
CF15	1	1	1	1	9				CF29	1	1	1	1	1				CF04	1	9	7	6	4				CF28	1	7	2	17	12
CF16	1	1	1	1	9				CF15	1	1	1	1	9				CF09	1	9	9	8	4				CF27	1	7	12	17	12
CF18	1	1	1	1	9				CF16	1	1	1	1	9				CF14	1	9	2	6	8				CF26	1	8	11	18	11
CF20	1	1	1	1	9				CF18	1	1	1	1	9				CF17	1	9	7	6	9
CF22	1	1	1	1	9				CF20	1	1	1	1	9				CF11	1	9	13	10	4
CF29	1	1	1	1	1				CF22	1	1	1	1	9				CF31	2	9	7	9	13
CF42	1	1	1	1	14				CF43	1	1	1	1	9				CF58	1	9	8	6	4
CF43	1	1	1	1	9				CF42	1	1	1	1	14				CF59	1	9	10	7	8
CF54	1	1	2	1	9				CF54	1	1	2	1	9
CF56	1	1	4	3	9				CF57	1	1	4	4	9
CF57	1	1	4	4	9				CF48	1	1	5	1	9
CF48	1	1	5	1	9				CF44	1	1	5	2	15
CF44	1	1	5	2	15				CF47	1	1	5	2	15
CF47	1	1	5	2	15				CF49	1	1	5	3	9
CF49	1	1	5	3	9				CF23	1	1	6	5	10
CF23	1	1	6	5	10				CF46	1	2	2	13	9
CF46	1	2	2	13	9				CF08	1	3	2	1	6
CF08	1	3	2	1	6				CF05	1	4	6	1	5
CF05	1	4	6	1	5				CF10	1	5	3	12	7
CF10	1	5	3	12	7				NRRL Y-30216	1	10	4	1	1
CF28	1	7	2	17	12				CF01	3	1	2	11	2
CF27	1	7	12	17	12				CF51	5	1	5	1	10
CF26	1	8	11	18	11				CF52	5	1	5	1	10
CF14	1	9	2	6	8
CF04	1	9	7	6	4
CF17	1	9	7	6	9
CF58	1	9	8	6	4				Lineage 1 filtered					16 strains
CF09	1	9	9	8	4					LSU+ITS	IGS	RPB1	TEF1	STE20
CF59	1	9	10	7	8				CF29	1	1	1	1	1
CF11	1	9	13	10	4				CF22	1	1	1	1	9
CF31	2	9	7	9	13				CF42	1	1	1	1	14
CF01	3	1	2	11	2				CF54	1	1	2	1	9
CF02	4	6	14	19	3				CF57	1	1	4	4	9
CF51	5	1	5	1	10				CF48	1	1	5	1	9
CF52	5	1	5	1	10				CF44	1	1	5	2	15
NRRL Y-30216	1	10	4	1	1				CF49	1	1	5	3	9
									CF23	1	1	6	5	10
									CF46	1	2	2	13	9
									CF08	1	3	2	1	6
All strains filtered									CF05	1	4	6	1	5
	LSU+ITS	IGS	RPB1	TEF1	STE20				CF10	1	5	3	12	7
CF22	1	1	1	1	9				NRRL Y-30216	1	10	4	1	1
CF29	1	1	1	1	1				CF01	3	1	2	11	2
CF42	1	1	1	1	14				CF51	5	1	5	1	10
CF54	1	1	2	1	9
CF56	1	1	4	3	9
CF57	1	1	4	4	9
CF48	1	1	5	1	9
CF44	1	1	5	2	15
CF49	1	1	5	3	9
CF23	1	1	6	5	10
CF46	1	2	2	13	9
CF08	1	3	2	1	6
CF05	1	4	6	1	5
CF10	1	5	3	12	7
CF28	1	7	2	17	12
CF27	1	7	12	17	12
CF26	1	8	11	18	11
CF14	1	9	2	6	8
CF04	1	9	7	6	4
CF17	1	9	7	6	9
CF58	1	9	8	6	4
CF09	1	9	9	8	4
CF59	1	9	10	7	8
CF11	1	9	13	10	4
CF31	2	9	7	9	13
CF01	3	1	2	11	2
CF02	4	6	14	19	3
CF51	5	1	5	1	10
NRRL Y-30216	1	10	4	1	1

## Sheet: Cr. terrestris
All strains
	LSU+ITS	IGS	RPB1	TEF1	STE20
CF07	10	15	15	22	5
CF24	10	13	22	20	2
CF30	10	13	15	23	4
CF34	10	13	21	21	6
CF35	10	13	21	21	3
CF36	10	14	21	21	2
CF37	10	13	15	23	1
CF38	12	16	20	23	2
CF39	10	13	22	20
CF40	10	13	15	20	3
CF41	10	13	22	24	3
CF45	11	13	19	20
CF50	10	16	15	25	6
CF55	10	13	17	22	6
CF60	12	16	20	26	1
CF61	10	14	16	27	2
CF62	10	17	18	28	2
All strains filtered
	LSU+ITS	IGS	RPB1	TEF1	STE20
CF07	10	15	15	22	5
CF24	10	13	22	20	2
CF30	10	13	15	23	4
CF34	10	13	21	21	6
CF35	10	13	21	21	3
CF36	10	14	21	21	2
CF37	10	13	15	23	1
CF38	12	16	20	23	2
CF39	10	13	15	20	3
CF41	10	13	22	24	3
CF45	10	16	15	25	6
CF55	10	13	17	22	6
CF60	12	16	20	26	1
CF61	10	14	16	27	2
CF62	10	17	18	28	2
