# Supplementary material for: Multigene Assessment of the Species Boundaries and Sexual Status of the Basidiomycetous Yeasts Cryptococcus flavescens and C. terrestris (Tremellales)
Source: PLoS One. 2015 Mar 26;10(3):e0120400. doi: 10.1371/journal.pone.0120400 (PMC4374795; doi:10.1371/journal.pone.0120400)
Supplement: S4 Table — (XLSX) [file pone.0120400.s010.xlsx]

## Sheet: Table S4
Table S4 - P-values of the Partition-Homogeneity Test and Icong values of the Congruence Index
		ITS		LSU		IGS		RPB1		TEF1
		P-value	Icong	P-value	Icong	P-value	Icong	P-value	Icong	P-value	Icong
C. terrestris	LSU	1.000000	1168
	IGS	1.000000	1168	1.000000	1168
	RPB1	1.000000	0.834	1.000000	1001	0.170000	1001
	TEF1	1.000000	1001	0.840000	1168	0.170000	1168	0.020000	1001
	STE20	1.000000	1067	1.000000	1067	0.180000	1245	0.020000	1245	0.010000	1.422**
C. flavescens	LSU	1.000000	1140
	IGS	1.000000	1140	1.000000	1026
	RPB1	1.000000	1026	1.000000	1140	0.010000	1.482***
	TEF1	1.000000	0.912	1.000000	1140	0.010000	0.912	0.010000	1.254*
	STE20	1.000000	1026	1.000000	1.254*	0.350000	1.482***	0.010000	1.368**	0.010000	1026
Green denotes congruence, while red denotes incongruence.
Statistical significance, p-level: * - 0.05 ** - 0.01 *** - 0.001
