# Supplementary material for: Multigene Assessment of the Species Boundaries and Sexual Status of the Basidiomycetous Yeasts Cryptococcus flavescens and C. terrestris (Tremellales)
Source: PLoS One. 2015 Mar 26;10(3):e0120400. doi: 10.1371/journal.pone.0120400 (PMC4374795; doi:10.1371/journal.pone.0120400)
Supplement: S5 Table — (XLSX) [file pone.0120400.s011.xlsx]

## Sheet: Table S5
Table S5 - Physiological characteristics of C. flavescens and sibling species
	C. flavescens	C. terrestris	C. baii	C. ruineniae
Growth 30ºC	v	+	+	+
Growth 35ºC	-	-	-	-
D-Glucose	+	+	+	+			+
D-Galactose	+, d	+	+	+			+
L-Sorbose	-	-	v	v			-
D-Glucosamine	-	-	-	-			-
D-Ribose	+	+	+	+			+
D-Xylose	+	+	+	+			+
L-Arabinose	+	+	+	+			+
D-Arabinose	+	+	+	+			+
L-Rhamnose	+	+	+	+			+
Sucrose	+	+	+	+			+
Maltose	+	+	+	+			+
α,α-Trehalose	+	+	+	+			+
Methyl α-D-Glucoside	+	+	+	+			w
Cellobiose	+	+	+	+			+
Salicin	+	+	+	+			+
Melibiose	+	+	+	+			+
Lactose	+	+	+	+			+
Raffinose	+	+	+	+			+
Melezitose	+	+	+	+			+
Inulin	v	v	v	+			-
Starch	v	+	v	+			+
Glycerol	v	v	+	+			-
Erythritol	+, d	v	+	+			+
Ribitol	+	+	+	+			+
Xylitol	+	+	+	+			+
L-Arabinitol	+	+	+	+
D-Glucitol	+	+	+	+			w
D-Mannitol	+	+	+	+			+
Galactitol	+	+	+	+			w
myo-Inositol	v	+	+	+			+
D-Glucono-1,5-lactone	+	+	+	+			+
2-Keto-D-Gluconate	+	+	+	+
5-Keto-D-Gluconate	w	+	+, w	+
D-Gluconate	+	+	+	+			+
D-Glucuronate	+	+	+	+			w
D-Galacturonate	+	+	+	+
DL-Lactate	v	v	+, d	+			w
Succinate	+	+	+	+			w
Citrate	+	+	+	+			w
Methanol	-	-	-	-			-
Ethanol	v	+	v	v			+
L-tartaric acid	+, w	d, w	+, w	w			+
D-tartaric acid	v	-	-	-
m-tartaric acid	d, w	w	v	d, w
Saccharic acid	w	w	+, w	w
Mucid acid	w	+, w	+, w	w
Protocatechuic acid	-	-	-	v
Vanillic acid	-	-	-	-
Ferulic acid	-	-	-	-
Veratric acid	-	-	-	-
p-Hydroxybenzoic acid	-	-	-	-
m-Hydroxybenzoic acid	-	-	-	-
Gallic acid	-	-	-	-
Salicylic acid	-	-	-	-
Gentisic acid	-	-	-	-
Catechol	-	-	-	-
Phenol	-	-	-	-
L-malic acid	+	+	+	+, w			w
Cycloheximide 0,1%	v	-	v	v
Cycloheximide 0,01%	+	+	v	+, d
Without vitamins	+	+	+	+
Test results: +, strong and fast (<1 week) growth; d, strong but delayed (>1 week) growth; w, weak growth; d,w, delayed or weak growth; -, no growth. Strains analyzed: C. flavescens, CF011, 2, CF021, 2, CF042, CF051, 2, CF101, CF142, CF152, CF202, 3, CF222, 3, CF261, CF311, CF443, CF461, 3, CF471, 3, CF483, CF493 and CF592; C. terrestris, CF071, 2, CF301, CF341, CF401, CF413 and CF451, 3; C. baii…
